# Supplementary material for: Novel Heredity Basis of the Four-Horn Phenotype in Sheep Using Genome-Wide Sequence Data
Source: Animals (Basel). 2023 Oct 10;13(20):3166. doi: 10.3390/ani13203166 (PMC10603714; doi:10.3390/ani13203166)
Supplement: Supplementary file 1 [file animals-13-03166-s001.zip]

Archive with 11 entries (10 files):
- supplementary-materials/
- supplementary-materials/Figure S1 Principal component analysis for 12 sheep breeds based on SNPs.png
- supplementary-materials/Table S1 Sample information of 100 sheep individuals.xlsx
- supplementary-materials/Table S2 Sequencing information of 12 Mongolian sheep.pdf
- supplementary-materials/Table S3 Information on SNPs and InDels exceeding the Bonferroni significance thresholds.pdf
- supplementary-materials/Table S4 Enrichment results of GO terms for genes annotated by SNPs exceeding the significance threshold.xlsx
- supplementary-materials/Table S5 Haplotypes for SNPs exceeding the significance threshold in CHR2.xlsx
- supplementary-materials/Table S6 Haplotypes for SNPs exceeding the significance threshold in CHR16.xlsx
- supplementary-materials/Table S7 Haplotypes for SNPs exceeding the significance threshold in CHR2 and CHR16.xlsx
- supplementary-materials/Table S8 Gene frequencies of SNPs in Loci ó± and Loci ó≥ in each breed.pdf
- supplementary-materials/Table S9 Pairwise difference (FST) of 12 different horn trait breeds with Loci I & Loci II haplotypes.pdf
