# Supplementary material for: Novel Heredity Basis of the Four-Horn Phenotype in Sheep Using Genome-Wide Sequence Data
Source: Animals (Basel). 2023 Oct 10;13(20):3166. doi: 10.3390/ani13203166 (PMC10603714; doi:10.3390/ani13203166)
Supplement: Supplementary file 1 [file animals-13-03166-s001.zip › supplementary-materials/Table S1 Sample information of 100 sheep individuals.xlsx]

## Sheet: Sheet1
Table S1 Sample information of 100 sheep individuals
Sample Number	Code	Sample ID	Group	Horn Phenotype	Breed	Data	NCBI SRA ID
1	DJ	DJ1	I	Four-horn	Mongolian sheep	Sequenced in this study	SRR25635994
2		DJ2	I	Four-horn	Mongolian sheep	Sequenced in this study	SRR25635993
3		DJ3	I	Four-horn	Mongolian sheep	Sequenced in this study	SRR25635990
4		DJ4	I	Four-horn	Mongolian sheep	Sequenced in this study	SRR25635989
5		DJ5	I	Four-horn	Mongolian sheep	Sequenced in this study	SRR25635988
6		DJ6	I	Four-horn	Mongolian sheep	Sequenced in this study	SRR25635987
7		DJ7	I	Four-horn	Mongolian sheep	Sequenced in this study	SRR25635986
8		DJ8	I	Four-horn	Mongolian sheep	Sequenced in this study	SRR25635985
9		DJ9	I	Four-horn	Mongolian sheep	Sequenced in this study	SRR25635984
10		DJ10	I	Four-horn	Mongolian sheep	Sequenced in this study	SRR25635983
11		DJ11	I	Four-horn	Mongolian sheep	Sequenced in this study	SRR25635992
12		DJ21	I	Four-horn	Mongolian sheep	Sequenced in this study	SRR25635991
13	SSS	SSS43	I	Four-horn	Sishui Fur Sheep	Download	SRR11657542
14		SSS41	I	Four-horn	Sishui Fur Sheep	Download	SRR11657553
15		SSS40	I	Four-horn	Sishui Fur Sheep	Download	SRR11657564
16		SSS39	I	Four-horn	Sishui Fur Sheep	Download	SRR11657647
17		SSS37	I	Four-horn	Sishui Fur Sheep	Download	SRR11657658
18		SSS35	I	Four-horn	Sishui Fur Sheep	Download	SRR11657669
19		SSS32	I	Four-horn	Sishui Fur Sheep	Download	SRR11657680
20		SSS46	I	Four-horn	Sishui Fur Sheep	Download	SRR11657697
21		SSS45	I	Four-horn	Sishui Fur Sheep	Download	SRR11657708
22		SSS44	I	Four-horn	Sishui Fur Sheep	Download	SRR11657719
23	ALT	AL109	II	Two-horn	Altay Sheep	Download	SRR11657487
24		AL111	II	Two-horn	Altay Sheep	Download	SRR11657488
25		AL113	II	Two-horn	Altay Sheep	Download	SRR11657489
26		AL114	II	Two-horn	Altay Sheep	Download	SRR11657490
27		AL115	II	Two-horn	Altay Sheep	Download	SRR11657491
28		AL116	II	Two-horn	Altay Sheep	Download	SRR11657492
29		AL117	II	Two-horn	Altay Sheep	Download	SRR11657493
30		AL118	II	Two-horn	Altay Sheep	Download	SRR11657494
31		AL119	II	Two-horn	Altay Sheep	Download	SRR11657495
32		AL120	II	Two-horn	Altay Sheep	Download	SRR11657496
33	TAN	TAN86	II	Two-horn	Tan Sheep	Download	SRR11657573
34		TAN80	II	Two-horn	Tan Sheep	Download	SRR11657575
35		TAN79	II	Two-horn	Tan Sheep	Download	SRR11657576
36		TAN78	II	Two-horn	Tan Sheep	Download	SRR11657577
37		TAN87	II	Two-horn	Tan Sheep	Download	SRR11657688
38		TAN88	II	Two-horn	Tan Sheep	Download	SRR11657689
39	XWH	SXW26	II	Two-horn	Small-tailed Han Sheep	Download	SRR11657475
40		SXW28	II	Two-horn	Small-tailed Han Sheep	Download	SRR11657486
41		SXW29	II	Two-horn	Small-tailed Han Sheep	Download	SRR11657497
42		SXW30	II	Two-horn	Small-tailed Han Sheep	Download	SRR11657529
43		SXW25	II	Two-horn	Small-tailed Han Sheep	Download	SRR11657572
44		SXW23	II	Two-horn	Small-tailed Han Sheep	Download	SRR11657578
45		SXW20	II	Two-horn	Small-tailed Han Sheep	Download	SRR11657584
46		SXW19	II	Two-horn	Small-tailed Han Sheep	Download	SRR11657603
47		SXW17	II	Two-horn	Small-tailed Han Sheep	Download	SRR11657681
48		SXW16	II	Two-horn	Small-tailed Han Sheep	Download	SRR11657682
49	DFL	EFR212	Ⅲ	Polled	East Friesian Dairy Sheep	Download	SRR11657477
50		EFR213	Ⅲ	Polled	East Friesian Dairy Sheep	Download	SRR11657478
51		EFR215	Ⅲ	Polled	East Friesian Dairy Sheep	Download	SRR11657479
52		EFR216	Ⅲ	Polled	East Friesian Dairy Sheep	Download	SRR11657480
53		EFR219	Ⅲ	Polled	East Friesian Dairy Sheep	Download	SRR11657481
54	DL	DLS334	Ⅲ	Polled	Duolang Sheep	Download	SRR11657555
55		DLS333	Ⅲ	Polled	Duolang Sheep	Download	SRR11657556
56		DLS325	Ⅲ	Polled	Duolang Sheep	Download	SRR11657557
57		DLS317	Ⅲ	Polled	Duolang Sheep	Download	SRR11657558
58		DLS313	Ⅲ	Polled	Duolang Sheep	Download	SRR11657559
59		DLS311	Ⅲ	Polled	Duolang Sheep	Download	SRR11657560
60		DLS305	Ⅲ	Polled	Duolang Sheep	Download	SRR11657562
61		DLS249	Ⅲ	Polled	Duolang Sheep	Download	SRR11657563
62	DWH	HDW51	Ⅲ	Polled	Large-tailed Han Sheep	Download	SRR11657499
63		HDW54	Ⅲ	Polled	Large-tailed Han Sheep	Download	SRR11657519
64		HDW56	Ⅲ	Polled	Large-tailed Han Sheep	Download	SRR11657520
65		HDW59	Ⅲ	Polled	Large-tailed Han Sheep	Download	SRR11657521
66		HDW52	Ⅲ	Polled	Large-tailed Han Sheep	Download	SRR11657586
67		HDW49	Ⅲ	Polled	Large-tailed Han Sheep	Download	SRR11657588
68		HDW48	Ⅲ	Polled	Large-tailed Han Sheep	Download	SRR11657595
69		HDW47	Ⅲ	Polled	Large-tailed Han Sheep	Download	SRR11657602
70		HDW50	Ⅲ	Polled	Large-tailed Han Sheep	Download	SRR11657632
71	HU	HU66	Ⅲ	Polled	Hu Sheep	Download	SRR11657579
72		HU65	Ⅲ	Polled	Hu Sheep	Download	SRR11657580
73		HU64	Ⅲ	Polled	Hu Sheep	Download	SRR11657581
74		HU63	Ⅲ	Polled	Hu Sheep	Download	SRR11657582
75		HU62	Ⅲ	Polled	Hu Sheep	Download	SRR11657583
76		HU68	Ⅲ	Polled	Hu Sheep	Download	SRR11657683
77		HU69	Ⅲ	Polled	Hu Sheep	Download	SRR11657684
78		HU73	Ⅲ	Polled	Hu Sheep	Download	SRR11657685
79		HU75	Ⅲ	Polled	Hu Sheep	Download	SRR11657686
80		HU76	Ⅲ	Polled	Hu Sheep	Download	SRR11657687
81	MLN	MFW165	Ⅲ	Polled	Chinese Merino Sheep (fine wool)	Download	SRR11657673
82		MFW164	Ⅲ	Polled	Chinese Merino Sheep (fine wool)	Download	SRR11657674
83		MFW163	Ⅲ	Polled	Chinese Merino Sheep (fine wool)	Download	SRR11657675
84		MFW161	Ⅲ	Polled	Chinese Merino Sheep (fine wool)	Download	SRR11657676
85		MFW160	Ⅲ	Polled	Chinese Merino Sheep (fine wool)	Download	SRR11657677
86		MFW159	Ⅲ	Polled	Chinese Merino Sheep (fine wool)	Download	SRR11657678
87		MFW157	Ⅲ	Polled	Chinese Merino Sheep (fine wool)	Download	SRR11657679
88	SFK	SFK205	Ⅲ	Polled	Suffolk Sheep	Download	SRR11657649
89		SFK204	Ⅲ	Polled	Suffolk Sheep	Download	SRR11657650
90		SFK201	Ⅲ	Polled	Suffolk Sheep	Download	SRR11657652
91		SFK198	Ⅲ	Polled	Suffolk Sheep	Download	SRR11657653
92		SFK197	Ⅲ	Polled	Suffolk Sheep	Download	SRR11657654
93		SFK194	Ⅲ	Polled	Suffolk Sheep	Download	SRR11657656
94		SFK193	Ⅲ	Polled	Suffolk Sheep	Download	SRR11657657
95	WD	WDS102	Ⅲ	Polled	Wadi Sheep	Download	SRR11657467
96		WDS109	Ⅲ	Polled	Wadi Sheep	Download	SRR11657468
97		WDS112	Ⅲ	Polled	Wadi Sheep	Download	SRR11657469
98		WDS148	Ⅲ	Polled	Wadi Sheep	Download	SRR11657470
99		WDS149	Ⅲ	Polled	Wadi Sheep	Download	SRR11657471
100		WDS163	Ⅲ	Polled	Wadi Sheep	Download	SRR11657472
