# Supplementary material for: Novel Heredity Basis of the Four-Horn Phenotype in Sheep Using Genome-Wide Sequence Data
Source: Animals (Basel). 2023 Oct 10;13(20):3166. doi: 10.3390/ani13203166 (PMC10603714; doi:10.3390/ani13203166)
Supplement: Supplementary file 1 [file animals-13-03166-s001.zip › supplementary-materials/Table S4 Enrichment results of GO terms for genes annotated by SNPs exceeding the significance threshold.xlsx]

## Sheet: Sheet1
Table S4 Enrichment results of GO terms for genes annotated by SNPs exceeding the significance threshold
Gene	Gene Ontology (GO)
	GO term	Term type	GO ID
HOXD1	RNA polymerase II cis-regulatory region sequence-specific DNA binding	Molecular Function	GO:0000978
	DNA-binding transcription factor activity, RNA polymerase II-specific	Molecular Function	GO:0000981
	DNA binding	Molecular Function	GO:0003677
	DNA-binding transcription factor activity	Molecular Function	GO:0003700
	sequence-specific DNA binding	Molecular Function	GO:0043565
	sequence-specific double-stranded DNA binding	Molecular Function	GO:1990837
	chromatin	Cellular Components	GO:0000785
	nucleus	Cellular Components	GO:0005634
	nucleoplasm	Cellular Components	GO:0005654
	regulation of DNA-templated transcription	Biological Process	GO:0006355
	regulation of transcription by RNA polymerase II	Biological Process	GO:0006357
	sensory perception of pain	Biological Process	GO:0019233
	neuron differentiation	Biological Process	GO:0030182
	embryonic skeletal system development	Biological Process	GO:0048706
MTX2	protein binding	Molecular Function	GO:0005515
	SAM complex	Cellular Components	GO:0001401
	nucleolus	Cellular Components	GO:0005730
	cytoplasm	Cellular Components	GO:0005737
	mitochondrion	Cellular Components	GO:0005739
	mitochondrial outer membrane	Cellular Components	GO:0005741
	membrane	Cellular Components	GO:0016020
	MIB complex	Cellular Components	GO:0140275
	mitochondrial transport	Biological Process	GO:0006839
	mitochondrion organization	Biological Process	GO:0007005
	inner mitochondrial membrane organization	Biological Process	GO:0007007
	protein transport	Biological Process	GO:0015031
	protein insertion into mitochondrial outer membrane	Biological Process	GO:0045040
ADAMTS12	metalloendopeptidase activity	Molecular Function	GO:0004222
	protein binding	Molecular Function	GO:0005515
	peptidase activity	Molecular Function	GO:0008233
	metallopeptidase activity	Molecular Function	GO:0008237
	hydrolase activity	Molecular Function	GO:0016787
	extracellular region	Cellular Components	GO:0005576
	extracellular matrix	Cellular Components	GO:0031012
	ossification	Biological Process	GO:0001503
	chondrocyte differentiation	Biological Process	GO:0002062
	proteoglycan metabolic process	Biological Process	GO:0006029
	proteolysis	Biological Process	GO:0006508
	cell-matrix adhesion	Biological Process	GO:0007160
	cell migration	Biological Process	GO:0016477
	proteoglycan catabolic process	Biological Process	GO:0030167
	extracellular matrix organization	Biological Process	GO:0030198
	collagen fibril organization	Biological Process	GO:0030199
	negative regulation of chondrocyte differentiation	Biological Process	GO:0032331
	ossification involved in bone maturation	Biological Process	GO:0043931
	regulation of inflammatory response	Biological Process	GO:0050727
	proteolysis involved in protein catabolic process	Biological Process	GO:0051603
	cellular response to interleukin-1	Biological Process	GO:0071347
	cellular response to tumor necrosis factor	Biological Process	GO:0071356
	cellular response to BMP stimulus	Biological Process	GO:0071773
	regulation of endothelial tube morphogenesis	Biological Process	GO:1901509
	negative regulation of hepatocyte growth factor receptor signaling pathway	Biological Process	GO:1902203
	negative regulation of cellular response to vascular endothelial growth factor stimulus	Biological Process	GO:1902548
	negative regulation of cellular response to hepatocyte growth factor stimulus	Biological Process	GO:2001113
