# Supplementary material for: Novel Heredity Basis of the Four-Horn Phenotype in Sheep Using Genome-Wide Sequence Data
Source: Animals (Basel). 2023 Oct 10;13(20):3166. doi: 10.3390/ani13203166 (PMC10603714; doi:10.3390/ani13203166)
Supplement: Supplementary file 1 [file animals-13-03166-s001.zip › supplementary-materials/Table S5 Haplotypes for SNPs exceeding the significance threshold in CHR2.xlsx]

## Sheet: Sheet1
Table S5 Haplotypes for SNPs exceeding the significance threshold in CHR2
	Haplotype name	Haplotype of Loci I（CHR2: 133,727,513-133,741,832）								Frequency in 3 categories
		133727513	133732145	133732461	133734690	133736440	133737513	133738352	133741832	Four-horn	Two-horn	Polled
Loci I (CHR2: 133,727,513-133,741,832)	hap1	C	T	G	C	T	T	A	G	1	0	0
	hap2	T	G	A	T	T	A	G	T	19	2	1
	hap3	C	T	G	C	C	T	A	G	24	48	103
	hap4	T	T	G	C	T	T	A	G	0	2	0
