# Supplementary material for: Novel Heredity Basis of the Four-Horn Phenotype in Sheep Using Genome-Wide Sequence Data
Source: Animals (Basel). 2023 Oct 10;13(20):3166. doi: 10.3390/ani13203166 (PMC10603714; doi:10.3390/ani13203166)
Supplement: Supplementary file 1 [file animals-13-03166-s001.zip › supplementary-materials/Table S6 Haplotypes for SNPs exceeding the significance threshold in CHR16.xlsx]

## Sheet: Sheet1
Table S6 Haplotypes for SNPs exceeding the significance threshold in CHR16
	Haplotype name	Haplotype of Loci II (CHR16: 40,351,378-40,363,930)					Frequencies in 3 categories
		40351378	40352577	40354371	40354900	40363930	Four-horn	Two-horn	Polled
Loci II (CHR16: 40,351,378-40,363,930)	hap1	A	A	T	A	G	40	23	21
	hap2	G	G	C	G	T	4	28	81
	hap3	A	A	C	A	G	0	0	1
	hap4	G	G	C	G	G	0	1	1
