# Supplementary material for: Novel Heredity Basis of the Four-Horn Phenotype in Sheep Using Genome-Wide Sequence Data
Source: Animals (Basel). 2023 Oct 10;13(20):3166. doi: 10.3390/ani13203166 (PMC10603714; doi:10.3390/ani13203166)
Supplement: Supplementary file 1 [file animals-13-03166-s001.zip › supplementary-materials/Table S7 Haplotypes for SNPs exceeding the significance threshold in CHR2 and CHR16.xlsx]

## Sheet: Sheet1
Table S7 Haplotypes for SNPs exceeding the significance threshold in CHR2 and CHR16
	Haplotype name	Haplotype of loci I (CHR2: 133,727,513-133,741,832)								Haplotype of loci II (CHR16: 40,351,378-40,363,930)					Frequencies in 3 groups
		133727513	133732145	133732461	133734690	133736440	133737513	133738352	133741832	40351378	40352577	40354371	40354900	40363930	Four-horn	Two-horn	Polled
loci I & loci II	hap1	C	T	G	C	T	T	A	G	A	A	T	A	G	1	0	0
	hap2	T	G	A	T	T	A	G	T	A	A	T	A	G	19	2	1
	hap3	C	T	G	C	C	T	A	G	A	A	T	A	G	20	20	20
	hap4	C	T	G	C	C	T	A	G	G	G	C	G	T	4	27	81
	hap5	C	T	G	C	C	T	A	G	A	A	C	A	G	0	0	1
	hap6	T	T	G	C	T	T	A	G	G	G	C	G	T	0	1	0
	hap7	T	T	G	C	T	T	A	G	A	A	T	A	G	0	1	0
	hap8	C	T	G	C	C	T	A	G	G	G	C	G	G	0	1	1
